# Supplementary material for: High-fat diet induces depression-like phenotype via astrocyte-mediated hyperactivation of ventral hippocampal glutamatergic afferents to the nucleus accumbens
Source: Mol Psychiatry. 2022 Sep 30;27(11):4372–84. doi: 10.1038/s41380-022-01787-1 (PMC9734059; doi:10.1038/s41380-022-01787-1)
Supplement: Supplementary file 12 — Supplementary Table S1 [file 41380_2022_1787_MOESM12_ESM.xlsx]

## Sheet: 工作表1
Supplementary Table S1. Details of animals used in this study
Animals			In this study, male C57BL/6N mice and both female and male Sprague-Dawley rat pups were used.
Abbreviations:			AAV: adeno-associated virus; CD: chow diet; CNO: Clozapine-N-oxide; CSF: cerebrospinal fluid; FG: FluoroGold; FST: forced swimming test; GFP: green fluorescent protein;HFD: high-fat diet; IPGTT: intraperitoneal glucose tolerance test; IPITT: intraperitoneal insulin tolerance test; LV: lentivirus; NAc: nucleus accumbens; OE: overexpression; RLZ: riluzole; shRNA: short hairpin RNA; SPT: sucrose pre…
Major Treatment			Number of Animals Used				Experiments, Procedures, and Number of Animals Presented in datasets
12-week HFD			Set 1: CD = 40 mice; HFD = 40 mice				body weights recording: CD = 40 mice; HFD = 40 mice, during feeding. (Fig. 1a and b)				SPT: CD = 40 mice in 16 cages; HFD = 40 mice in 16 cages, day 0-1 after end of feeding. (Fig. 1j)				FST: CD = 40 mice; HFD = 40 mice, day 1 after end of feeding. (Fig. 1k)				measurements of fasting blood glucose, fasting plasma insulin and HOMA-IR: CD = 9 mice; HFD = 9 mice, day 2 after end of feeding. (Fig. 1c-e)
																			IPGTT: CD = 8 mice; HFD = 8 mice, day 2 after end of feeding. (Fig. 1f and g)
																			IPITT: CD = 8 mice; HFD = 8 mice, day 2 after end of feeding. (Fig. 1h and i)
																			WB: CD = 10 mice; HFD = 10 mice, day 2 after end of feeding (Fig. 1n and o, 3a-d, S6a-d)
			Set 2: CD = 5 mice; HFD = 5 mice				measurement of intra-NAc extracellular level of glutamate: CD = 5 mice; HFD = 5 mice. (Fig. 1l and m)
			Set 3: CD = 10 mice; HFD = 10 mice				FG retrograde labeling and c-Fos immunostaining: CD = 10 mice; HFD = 10 mice. (Fig. 2a and c-e)
			Set 4: CD = 10 mice; HFD = 10 mice				measurement of intra-vHPC extracellular level of glutamate: CD = 10 mice; HFD = 10 mice. (Fig. 3e and f)
8-week old naïve mice			20 mice				pre-test of exhibition of depression-like behaviors. SPT: 20 mice in 10 cages; FST: 20 mice (Fig. 1j and k)
12-week HFD + chemogenetic inhibition of NAc-projecting vHPC neurons			Set 1: CD-Saline = 20 mice; CD-CNO = 20 mice; HFD-Saline = 20 mice; HFD-CNO = 20 mice (intra-NAc infusion of retrograde AAV, pAAV-hSyn-hM4DGi-mCherry)				determination of effects of chemogenetic inhibition of the NAc-projecting vHPC glutamatergic neurons on FST, body weights and c-Fos expression in the infected neurons: CD-Saline = 17 mice (3 mice died unexpectedly during AAV infusion or cannula implantation); CD-CNO = 17 mice (3 mice died unexpectedly during AAV infusion or cannula implantation); HFD-Saline: 20 mice; HFD-CNO: 19 mice (1 mouse die…
			Set 2: HFD-CNO = 10 mice (intra-NAc infusion of retrograde AAV, pAAV-hSyn-mCherry)				determination of effects of compound, CNO, on FST, body weights and c-Fos expression in the infected neurons: HFD-CNO = 9 (1 mouse died unexpectedly during cannula implantation). (Fig. S5)
Knockdown of GLAST and GLT-1 in the vHPC			Set 1: shLacZ = 8 mice; shGLAST+shGLT-1 = 11 mice				SPT: shLacZ = 8 mice in 4 cages; shGLAST+shGLT-1 = 11 mice in 5 cages, day 0-1 after end of feeding. (Fig. 3i)				FST: shLacZ = 8 mice; shGLAST+shGLT-1 = 11 mice, day 1 after end of feeding. (Fig. 3j)				WB: shLacZ = 8 mice; shGLAST+shGLT-1 = 11 mice, day 2 after end of feeding (Fig. 3h)
			Set 2: shLacZ = 6 mice; shGLAST+shGLT-1 = 6 mice				FG retrograde labeling and c-Fos immunostaining: shLacZ = 8 mice; shGLAST+shGLT-1 = 11 mice. (Fig. 3k-m)
12-week HFD + overexpression of GLAST and GLT-1 in the vHPC			Set 1: CD-GFP = 20 mice; CD-OE = 20 mice; HFD-GFP = 20 mice; HFD-OE = 20 mice				body weights recording: CD-GFP = 19 mice (1 mouse died unexpectedly during feeding); CD-OE = 20 mice; HFD-GFP = 18 mice (2 mice died unexpectedly during feeding and intra-vHPC infusion); HFD-OE = 20 mice. (Fig. 4h)				SPT: CD-GFP = 19 mice in 9 cages; CD-OE = 20 mice in 10 cages; HFD-GFP = 18 mice in 9 cages; HFD-OE = 20 mice in 10 cages, day 0-1 after end of feeding. (Fig. 4c)				FST: CD-GFP = 19 mice; CD-OE = 20 mice; HFD-GFP = 18 mice; HFD-OE = 20 mice, day 1 after end of feeding. (Fig. 4d)				WB: CD-GFP = 10 mice; CD-OE = 9 mice; HFD-GFP = 10 mice; HFD-OE = 10 mice, day 2 after end of feeding (Fig. 4b)
																			measurements of fasting blood glucose, fasting plasma insulin and HOMA-IR, IPGTT, and IPITT: CD-GFP = 9 mice; CD-OE = 11 mice; HFD-GFP = 8 mice; HFD-OE = 10 mice, day 2 and 3 after end of feeding. (Fig. 4i-o)
			Set 2: CD-GFP = 12 mice; CD-OE = 12 mice; HFD-GFP = 12 mice; HFD-OE = 12 mice				FG retrograde labeling and c-Fos immunostaining: CD-GFP = 10 mice (2 mice died unexpectedly during feeding and intra-NAc infusion); CD-OE = 12 mice; HFD-GFP = 9 mice (3 mice died unexpectedly during feeding); HFD-OE = 10 mice (2 mice died unexpectedly during feeding). (Fig. 4e-g)
12-week HFD + 3-week peripheral (i.p.) RLZ treatment			Set 1: CD-Veh = 20 mice; CD-RLZ = 27 mice; HFD-Veh = 20 mice; HFD-RLZ = 22 mice				body weights recording: CD-Veh = 20 mice; CD-RLZ = 19 mice (8 mice died unexpectedly during RLZ injection); HFD-Veh = 20 mice; HFD-RLZ = 22 mice. (Fig. S9a)				SPT: CD-Veh = 20 mice in 8 cages; CD-RLZ = 19 mice in 8 cages; HFD-Veh = 20 mice in 9 cages; HFD-RLZ = 22 mice in 10 cages, day 0-1 after end of feeding. (Fig. 5c)				FST: CD-Veh = 20 mice; CD-RLZ = 19 mice; HFD-Veh = 20 mice; HFD-RLZ = 22 mice, day 1 after end of feeding. (Fig. 5d)				WB: CD-Veh = 9 mice; CD-RLZ = 9 mice; HFD-Veh = 9 mice; HFD-RLZ = 9 mice, day 2 after end of feeding (Fig. 5b)
																			measurements of fasting blood glucose, fasting plasma insulin and HOMA-IR, IPGTT, and IPITT: CD-Veh =11 mice; CD-RLZ = 10 mice; HFD-Veh = 11 mice; HFD-RLZ = 13 mice, day 2 and 3 after end of feeding. (Fig. S9b-h)
			Set 2: CD-Veh = 7 mice; CD-RLZ = 7 mice; HFD-Veh = 8 mice; HFD-RLZ = 8 mice				FG retrograde labeling and c-Fos immunostaining: CD-Veh = 7 mice; CD-RLZ = 7 mice; HFD-Veh = 8 mice; HFD-RLZ = 8 mice. (Fig. 5e-g)
12-week HFD + 7-day intra-vHPC RLZ treatment			Set 1: 20 naïve mice at age of 19 weeks				determination of effective dosage of the 7-day intra-vHPC RLZ infusion (Fig. S8)
			Set 2: CD-Veh = 20 mice; CD-RLZ = 20 mice; HFD-Veh = 20 mice; HFD-RLZ = 20 mice				body weights recording: CD-Veh = 20 mice; CD-RLZ = 20 mice; HFD-Veh = 20 mice; HFD-RLZ = 20 mice. (Fig. S10a)				SPT: CD-Veh = 20 mice in 10 cages; CD-RLZ = 20 mice in 10 cages; HFD-Veh = 20 mice in 10 cages; HFD-RLZ = 20 mice in 10 cages, day 0-1 after end of feeding. (Fig. 5j)				FST: CD-Veh = 20 mice; CD-RLZ = 20 mice; HFD-Veh = 20 mice; HFD-RLZ = 20 mice, day 1 after end of feeding. (Fig. 5k)				WB: CD-Veh = 10 mice; CD-RLZ = 10 mice; HFD-Veh = 10 mice; HFD-RLZ = 10 mice, day 2 after end of feeding (Fig. 5i)
																			measurements of fasting blood glucose, fasting plasma insulin and HOMA-IR, IPGTT, and IPITT: CD-Veh =10 mice; CD-RLZ = 10 mice; HFD-Veh = 10 mice; HFD-RLZ = 10 mice, day 2 and 3 after end of feeding. (Fig. S10b-h)
			Set 3: CD-Veh = 10 mice; CD-RLZ = 10 mice; HFD-Veh = 10 mice; HFD-RLZ = 10 mice				FG retrograde labeling and c-Fos immunostaining: CD-Veh = 8 mice (2 mice died unexpectedly during surgery); CD-RLZ = 8 mice (2 mice died unexpectedly during surgery); HFD-Veh = 9 mice (1 mice died unexpectedly during feeding period); HFD-RLZ = 10 mice. (Fig. 5l-n)
12-week HFD + 4-week peripheral (i.p.) fluoxetine treatment			20 mice				SPT: CD-vehicle = 10 mice in 5 cages; CD-fluoxetine = 10 mice in 5 cages; HFD-vehicle = 10 mice in 5 cages; HFD-fluoxetine = 10 mice in 5 cages, day 0-1 after end of feeding. (Fig. S1a)								FST:CD-vehicle = 10 mice; CD-fluoxetine = 10 mice; HFD-vehicle = 10 mice; HFD-fluoxetine = 10 mice, day 1 after end of feeding. (Fig. S1b)
validations of procedures of FG retrograde labeling			0.03 µL = 3 mice; 0.06 µL = 3 mcie; 0.09 µL = 3 mice				determination of labeling patterns of FG infused at different dosages and immunostains of FG and glutaminase (Fig. S2)
validations of procedures of AAV retrograde labeling			3 mice				determination of labeling patterns of retrograde AAV and immunostains of mCherry and glutaminase (Fig. S3)
validations of efficacy fo lentiviral knockdown of GLAST and GLT-1			64 mice				optimization of pseudotyping of LV and LV infected duration. (Fig. S7a and b)
