# Supplementary material for: High-fat diet induces depression-like phenotype via astrocyte-mediated hyperactivation of ventral hippocampal glutamatergic afferents to the nucleus accumbens
Source: Mol Psychiatry. 2022 Sep 30;27(11):4372–84. doi: 10.1038/s41380-022-01787-1 (PMC9734059; doi:10.1038/s41380-022-01787-1)
Supplement: Supplementary file 13 — Supplementary Table S2 [file 41380_2022_1787_MOESM13_ESM.xlsx]

## Sheet: 工作表1
Supplementary Table S2. Details of statistics results
Values of Datasets
Panel	Group: mean ± standard deviation
Figure 1b	8-wk-old	CD: 20.45 ± 1.28; HFD: 20.78 ± 1.39 (g)
	9-wk-old	CD: 21.45 ± 1.36; HFD: 24.04 ± 1.67 (g)
	10-wk-old	CD: 22.19 ± 1.40; HFD: 26.72 ± 2.10 (g)
	11-wk-old	CD: 22.91 ± 1.57; HFD: 28.48 ± 2.44 (g)
	12-wk-old	CD: 23.64 ± 1.59; HFD: 30.29 ± 2.50 (g)
	13-wk-old	CD: 24.63 ± 1.70; HFD: 32.22 ± 3.13 (g)
	14-wk-old	CD: 25.26 ± 1.89; HFD: 34.13 ± 3.41 (g)
	15-wk-old	CD: 26.01 ± 2.02; HFD: 36.06 ± 3.65 (g)
	16-wk-old	CD: 26.87 ± 2.10; HFD: 38.06 ± 4.05 (g)
	17-wk-old	CD: 27.46 ± 2.21; HFD: 39.80 ± 4.27 (g)
	18-wk-old	CD: 28.22 ± 2.34; HFD: 41.99 ± 4.40 (g)
	19-wk-old	CD: 28.43 ± 2.48; HFD: 43.58 ± 4.13 (g)
	20-wk-old	CD: 28.72 ± 2.36; HFD: 44.10 ± 4.03 (g)
Figure 1c	CD: 5.51 ± 1.31; HFD: 7.14 ± 1.24 (mmol/L)
Figure 1d	CD: 0.39 ± 0.11; HFD: 1.52 ± 0.41 (ng/mL)
Figure 1e	CD: 2.71 ± 0.68; HFD: 14.26 ± 4.73
Figure 1f	0 min	CD: 6.76 ± 1.16; HFD: 9.09 ± 1.03 (mmol/L)
	30 min	CD: 13.41 ± 1.64; HFD: 17.61 ± 2.31 (mmol/L)
	60 min	CD: 10.79 ± 1.91; HFD: 15.86 ± 1.26 (mmol/L)
	90 min	CD: 9.19 ± 2.33; HFD: 11.87 ± 1.15 (mmol/L)
	120 min	CD: 7.80 ± 1.16; HFD: 10.42 ± 2.05 (mmol/L)
Figure 1g	CD: 1220.25 ± 137.67; HFD: 1653.00 ± 96.00 (arbitrary unit)
Figure 1h	0 min	CD: 7.08 ± 0.68; HFD: 10.11 ± 0.99 (mmol/L)
	30 min	CD: 4.55 ± 0.67; HFD: 7.40 ± 0.86 (mmol/L)
	60 min	CD: 3.47 ± 0.34; HFD: 6.54 ± 0.66 (mmol/L)
	90 min	CD: 3.49 ± 0.53; HFD: 5.92 ± 1.03 (mmol/L)
	120 min	CD: 3.33 ± 0.42; HFD: 5.73 ± 0.88 (mmol/L)
Figure 1i	CD: 501.35 ± 52.27; HFD: 833.44 ± 77.32 (arbitrary unit)
Figure 1j	8-wk-old: 70.65 ± 4.34; CD: 69.30 ± 8.07; HFD: 56.62 ± 4.17 (%)
Figure 1k	8-wk-old: 26.90 ± 19.52; CD: 26.03 ± 18.84; HFD: 51.84 ± 19.96 (%)
Figure 1l	CD: 100.00 ± 37.97; HFD: 236.85 ± 103.72 (relative expression, %)
Figure 1o	GluA1	CD: 1.00 ± 0.52; HFD: 0.74 ± 0.31 (relative expression)
	GluA2	CD: 1.00 ± 0.54; HFD: 0.86 ± 0.49 (relative expression)
	GluA2	CD: 1.00 ± 0.43; HFD: 0.72 ± 0.21 (relative expression)
	GluA4	CD: 1.00 ± 0.29; HFD: 0.88 ± 0.23 (relative expression)
	GluN1	CD: 1.00 ± 0.37; HFD: 1.03 ± 0.50 (relative expression)
	GluN2A	CD: 1.00 ± 0.24; HFD: 0.91 ± 0.39 (relative expression)
	GluN2B	CD: 1.00 ± 0.51; HFD: 0.65 ± 0.28 (relative expression)
	GS	CD: 1.00 ± 0.13; HFD: 1.08 ± 0.23 (relative expression)
	GLAST	CD: 1.00 ± 0.54; HFD: 0.86 ± 0.37 (relative expression)
	GLT-1	CD: 1.00 ± 0.71; HFD: 1.10 ± 0.74 (relative expression)
	EAAT3	CD: 1.00 ± 0.74; HFD: 0.61 ± 0.27 (relative expression)
Figure 2d	mPFC	CD: 182.70 ± 35.18; HFD: 166.50 ± 16.72 (number of FG+ cells)
	BLA	CD: 110.70 ± 21.80; HFD: 114.40 ± 21.40 (number of FG+ cells)
	vHPC	CD: 216.26 ± 51.16; HFD: 244.58 ± 64.86 (number of FG+ cells)
Figure 2e	mPFC	CD: 1.21 ± 1.14; HFD: 1.06 ± 0.99 (number of c-Fos+FG+cells/FG+ cells, %)
	BLA	CD: 2.54 ± 2.37; HFD: 2.70 ± 1.93 (number of c-Fos+FG+cells/FG+ cells, %)
	vHPC	CD: 9.48 ± 2.95; HFD: 20.35 ± 8.08 (number of c-Fos+FG+cells/FG+ cells, %)
Figure 2h	CD-Saline: 91.44 ± 11.14; CD-CNO: 95.79 ± 12.42; HFD-Saline: 98.71 ± 18.98; HFD-CNO: 93.39 ± 18.97 (number of mCherry+ cells)
Figure 2i	CD-Saline: 5.67 ± 1.45; CD-CNO: 2.31 ± 1.04; HFD-Saline: 14.75 ± 5.21; HFD-CNO: 5.43 ± 2.55 (number of c-Fos+mCherry+ cells/mCherry+ cells, %)
Figure 2j	CD-Saline: 30.71 ± 24.18; CD-CNO: 24.04 ± 20.28; HFD-Saline: 59.69 ± 20.41; HFD-CNO: 27.98 ± 22.77 (%)
Figure 2k	CD-Saline: 29.86 ± 2.31; CD-CNO: 29.98 ± 1.71; HFD-Saline: 41.33 ± 5.74; HFD-CNO: 41.59 ± 5.17 (g)
Figure 3b	vGluT-1	CD: 1.00 ± 0.30; HFD: 0.99 ± 0.27 (relative expression)
	GluN1	CD: 1.00 ± 0.43; HFD: 1.02 ± 0.48 (relative expression)
	GluN2A	CD: 1.00 ± 0.55; HFD: 0.88 ± 0.45 (relative expression)
	GluN2B	CD: 1.00 ± 0.42; HFD: 1.04 ± 0.36 (relative expression)
	GluA1	CD: 1.00 ± 0.23; HFD: 0.83 ± 0.21 (relative expression)
	GluA2	CD: 1.00 ± 0.26; HFD: 0.77 ± 0.22 (relative expression)
	GluA3	CD: 1.00 ± 0.16; HFD: 1.08 ± 0.32 (relative expression)
	GluA4	CD: 1.00 ± 0.33; HFD: 0.93 ± 0.37 (relative expression)
	GLAST	CD: 1.00 ± 0.24; HFD: 0.65 ± 0.30 (relative expression)
	GLT-1	CD: 1.00 ± 0.20; HFD: 0.56 ± 0.25 (relative expression)
	EAAT3	CD: 1.00 ± 0.25; HFD: 0.82 ± 0.16 (relative expression)
Figure 3d	GAD65	CD: 1.00 ± 0.13; HFD: 1.01 ± 0.13 (relative expression)
	GAD67	CD: 1.00 ± 0.18; HFD: 0.93 ± 0.18 (relative expression)
	GABARA1	CD: 1.00 ± 0.19; HFD: 0.97 ± 0.21 (relative expression)
	gephyrin	CD: 1.00 ± 0.20; HFD: 0.96 ± 0.21 (relative expression)
	GAT1	CD: 1.00 ± 0.46; HFD: 0.81 ± 0.31 (relative expression)
	GAT3	CD: 1.00 ± 0.32; HFD: 0.77 ± 0.21 (relative expression)
Figure 3e	CD: 100.00 ± 65.00; HFD: 198.25 ± 69.18 (relative expression, %)
Figure 3h	GLAST	shLacZ: 1.00 ± 0.36; shGLAST+shGLT-1: 0.40 ± 0.28 (relative expression)
	GLT-1	shLacZ: 1.00 ± 0.64; shGLAST+shGLT-1: 0.25 ± 0.19 (relative expression)
Figure 3i	shLacZ: 73.08 ± 1.50; shGLAST+shGLT-1: 60.40 ± 6.44 (%)
Figure 3j	shLacZ: 29.67 ± 15.85; shGLAST+shGLT-1: 49.76 ± 10.71 (%)
Figure 3l	shLacZ: 283.33 ± 42.50; shGLAST+shGLT-1: 295.10 ± 36.81 (number of FG+ cells)
Figure 3m	shLacZ: 5.75 ± 1.95; shGLAST+shGLT-1: 13.94 ± 2.69 (number of c-Fos+FG+cells/FG+ cells, %)
Figure 4b	GLAST	CD-GFP: 1.00 ± 0.38; CD-OE: 1.60 ± 0.33; HFD-GFP: 0.51 ± 0.29; HFD-OE: 1.30 ± 0.47 (relative expression)
	GLT-1	CD-GFP: 1.00 ± 0.33; CD-OE: 1.46 ± 0.38; HFD-GFP: 0.42 ± 0.18; HFD-OE: 1.09 ± 0.45 (relative expression)
Figure 4c	CD-GFP: 68.61 ± 3.50; CD-OE: 73.11 ± 4.02; HFD-GFP: 52.02 ± 5.97; HFD-OE: 59.51 ± 8.78 (%)
Figure 4d	CD-GFP: 21.10 ± 18.61; CD-OE: 30.13 ± 20.82; HFD-GFP: 56.41 ± 19.17; HFD-OE: 34.88 ± 17.56 (%)
Figure 4f	CD-GFP: 237.98 ± 31.16; CD-OE: 216.87 ± 27.51; HFD-GFP: 221.33 ± 27.62; HFD-OE: 199.88 ± 22.42 (number of FG+ cells)
Figure 4g	CD-GFP: 2.53 ± 1.36; CD-OE: 2.27 ± 0.84; HFD-GFP: 5.40 ± 0.76; HFD-OE: 1.63 ± 0.61 (number of c-Fos+FG+cells/FG+ cells, %)
Figure 4h	8-wk-old	CD-GFP: 20.59 ± 1.36; CD-OE: 21.82 ± 1.42; HFD-GFP: 19.79 ± 1.29; HFD-OE: 21.09 ± 0.99 (g)
	9-wk-old	CD-GFP: 21.48 ± 1.40; CD-OE: 22.49 ± 1.36; HFD-GFP: 24.96 ± 1.45; HFD-OE: 25.14 ± 1.91 (g)
	10-wk-old	CD-GFP: 21.87 ± 1.64; CD-OE: 23.40 ± 1.36; HFD-GFP: 26.75 ± 1.74; HFD-OE: 26.57 ± 2.20 (g)
	11-wk-old	CD-GFP: 22.54 ± 1.82; CD-OE: 24.05 ± 1.35; HFD-GFP: 28.67 ± 1.84; HFD-OE: 28.60 ± 2.69 (g)
	12-wk-old	CD-GFP: 23.22 ± 1.66; CD-OE: 24.57 ± 1.18; HFD-GFP: 30.26 ± 1.95; HFD-OE: 30.68 ± 2.71 (g)
	13-wk-old	CD-GFP: 23.81 ± 1.80; CD-OE: 25.00 ± 1.64; HFD-GFP: 31.75 ± 2.01; HFD-OE: 32.25 ± 3.08 (g)
	14-wk-old	CD-GFP: 24.74 ± 1.53; CD-OE: 25.86 ± 1.59; HFD-GFP: 33.28 ± 2.13; HFD-OE: 33.91 ± 3.66 (g)
	15-wk-old	CD-GFP: 25.00 ± 1.71; CD-OE: 26.40 ± 1.53; HFD-GFP: 34.83 ± 2.61; HFD-OE: 35.17 ± 2.73 (g)
	16-wk-old	CD-GFP: 25.86 ± 1.86; CD-OE: 27.06 ± 1.50; HFD-GFP: 36.27 ± 2.59; HFD-OE: 36.75 ± 3.80 (g)
	17-wk-old	CD-GFP: 26.17 ± 1.90; CD-OE: 27.81 ± 1.69; HFD-GFP: 37.97 ± 3.33; HFD-OE: 38.28 ± 4.14 (g)
	18-wk-old	CD-GFP: 26.68 ± 1.90; CD-OE: 28.03 ± 1.65; HFD-GFP: 40.28 ± 3.72; HFD-OE: 39.53 ± 4.11 (g)
	19-wk-old	CD-GFP: 27.74 ± 3.28; CD-OE: 28.63 ± 1.72; HFD-GFP: 41.23 ± 3.73; HFD-OE: 41.00 ± 4.38 (g)
	20-wk-old	CD-GFP: 27.44 ± 1.95; CD-OE: 28.35 ± 3.19; HFD-GFP: 42.53 ± 3.95; HFD-OE: 42.17 ± 4.29 (g)
Figure 4i	CD-GFP: 6.92 ± 0.93; CD-OE: 7.21 ± 0.92; HFD-GFP: 10.77 ± 2.06; HFD-OE: 10.49 ± 1.11 (mmol/L)
Figure 4j	CD-GFP: 0.63 ± 0.18; CD-OE: 0.68 ± 0.15; HFD-GFP: 1.82 ± 0.48; HFD-OE: 1.79 ± 0.53 (ng/mL)
Figure 4k	CD-GFP: 5.53 ± 6.32; CD-OE: 6.32 ± 1.97; HFD-GFP: 25.21 ± 8.81; HFD-OE: 24.34 ± 8.33
Figure 4l	0 min	CD-GFP: 6.92 ± 0.93; CD-OE: 7.21 ± 0.92; HFD-GFP: 10.77 ± 2.06; HFD-OE: 10.49 ± 1.11 (mmol/L)
	30 min	CD-GFP: 10.95 ± 1.88; CD-OE: 11.17 ± 2.50; HFD-GFP: 19.84 ± 0.54; HFD-OE: 19.36 ± 1.18 (mmol/L)
	60 min	CD-GFP: 8.55 ± 1.17; CD-OE: 9.57 ± 2.51; HFD-GFP: 16.27 ± 2.16; HFD-OE: 17.25 ± 1.94 (mmol/L)
	90 min	CD-GFP: 7.43 ± 0.84; CD-OE: 7.28 ± 1.68; HFD-GFP: 13.17 ± 1.29; HFD-OE: 13.86 ± 2.22 (mmol/L)
	120 min	CD-GFP: 6.48 ± 0.83; CD-OE: 6.15 ± 1.23; HFD-GFP: 11.31 ± 1.70; HFD-OE: 10.70 ± 1.89 (mmol/L)
Figure 4m	CD-GFP: 20.18 ± 1.77; CD-OE: 20.81 ± 3.81; HFD-GFP: 36.19 ± 2.00; HFD-OE: 36.64 ± 2.92 (arbitrary unit)
Figure 4n	0 min	CD-GFP: 7.41 ± 0.71; CD-OE: 7.59 ± 0.98; HFD-GFP: 10.57 ± 0.86; HFD-OE: 10.15 ± 1.06 (mmol/L)
	30 min	CD-GFP: 3.94 ± 0.53; CD-OE: 3.40 ± 1.06; HFD-GFP: 5.46 ± 0.84; HFD-OE: 5.31 ± 0.66 (mmol/L)
	60 min	CD-GFP: 3.14 ± 1.20; CD-OE: 3.15 ± 1.03; HFD-GFP: 5.62 ± 1.11; HFD-OE: 4.41 ± 1.15 (mmol/L)
	90 min	CD-GFP: 2.59 ± 1.10; CD-OE: 2.91 ± 0.70; HFD-GFP: 4.41 ± 0.96; HFD-OE: 4.76 ± 0.58 (mmol/L)
	120 min	CD-GFP: 2.54 ± 0.81; CD-OE: 2.71 ± 0.59; HFD-GFP: 4.22 ± 1.56; HFD-OE: 4.91 ± 0.73 (mmol/L)
Figure 4o	CD-GFP: 8.79 ± 1.57; CD-OE: 8.77 ± 1.77; HFD-GFP: 13.73 ± 1.24; HFD-OE: 13.21 ± 1.03 (arbitrary unit)
Figure 5b	GLAST	CD-Veh: 1.00 ± 0.10; CD-RLZ: 0.99 ± 0.22; HFD-Veh: 0.71 ± 0.20; HFD-RLZ: 0.99 ± 0.29 (relative expression)
	GLT-1	CD-Veh: 1.00 ± 0.45; CD-RLZ: 0.85 ± 0.28; HFD-Veh: 0.45 ± 0.14; HFD-RLZ: 0.96 ± 0.39 (relative expression)
Figure 5c	CD-Veh: 63.88 ± 5.03; CD-RLZ: 63.54 ± 10.37; HFD-Veh: 48.68 ± 7.54; HFD-RLZ: 59.01 ± 5.46 (%)
Figure 5d	CD-Veh: 31.31 ± 20.60; CD-RLZ: 37.33 ± 24.09; HFD-Veh: 64.79 ± 16.10; HFD-RLZ: 30.94 ± 20.30 (%)
Figure 5f	CD-Veh: 240.11 ± 34.61; CD-RLZ: 258.14 ± 24.04; HFD-Veh: 263.03 ± 25.52; HFD-RLZ: 230.64 ± 33.49 (number of FG+ cells)
Figure 5g	CD-Veh: 3.89 ± 1.15; CD-RLZ: 3.53 ± 1.18; HFD-Veh: 7.32 ± 1.54; HFD-RLZ: 4.01 ± 1.77 (number of c-Fos+FG+cells/FG+ cells, %)
Figure 5i	GLAST	CD-Veh: 1.00 ± 0.32; CD-RLZ: 1.35 ± 0.25; HFD-Veh: 0.64 ± 0.22; HFD-RLZ: 1.19 ± 0.34 (relative expression)
	GLT-1	CD-Veh: 1.00 ± 0.33; CD-RLZ: 1.37 ± 0.32; HFD-Veh: 0.61 ± 0.23; HFD-RLZ: 1.11 ± 0.33 (relative expression)
Figure 5j	CD-Veh: 59.93 ± 5.94; CD-RLZ: 59.51 ± 7.21; HFD-Veh: 47.78 ± 5.25; HFD-RLZ: 56.15 ± 7.17 (%)
Figure 5k	CD-Veh: 24.48 ± 16.28; CD-RLZ: 35.48 ± 19.10; HFD-Veh: 56.02 ± 18.51; HFD-RLZ: 35.79 ± 17.94 (%)
Figure 5m	CD-Veh: 238.75 ± 22.60; CD-RLZ: 214.08 ± 20.75; HFD-Veh: 215.56 ± 32.18; HFD-RLZ: 213.80 ± 33.50 (number of FG+ cells)
Figure 5n	CD-Veh: 4.28 ± 0.77; CD-RLZ: 4.63 ± 1.36; HFD-Veh: 9.30 ± 2.11; HFD-RLZ: 5.57 ± 1.97 (number of c-Fos+FG+cells/FG+ cells, %)
Figure S1a	CD-vehicle: 74.62 ± 7.85; CD-fluoxetine: 83.93 ± 6.11; HFD-vehicle: 53.90 ± 4.46; HFD-fluoxetine: 79.06 ± 2.98 (%)
Figure S1b	CD-vehicle: 58.33 ± 8.10; CD-fluoxetine: 58.67 ± 10.64; HFD-vehicle: 82.00 ± 10.44; HFD-fluoxetine: 68.00 ± 8.19 (%)
Fgiure S4c	CD-Saline: 40.63 ± 7.52; CD-CNO: 41.27 ± 11.11; HFD-Saline: 46.12 ± 9.11; HFD-CNO: 41.90 ± 7.94 (number of mCherry+ cells)
Figure S4d	CD-Saline: 10.68 ± 3.00; CD-CNO: 9.07 ± 2.53; HFD-Saline: 10.63 ± 3.97; HFD-CNO: 9.84 ± 2.72 (number of c-Fos+mCherry+ cells/mCherry+ cells, %)
Figure S4f	CD-Saline: 65.76 ± 14.43; CD-CNO: 65.55 ± 10.53; HFD-Saline: 69.35 ± 15.63; HFD-CNO: 70.89 ± 20.87 (number of mCherry+ cells)
Figure S4g	CD-Saline: 7.73 ± 2.01; CD-CNO: 6.82 ± 3.39; HFD-Saline: 8.42 ± 2.98; HFD-CNO: 7.44 ± 2.41 (number of c-Fos+mCherry+ cells/mCherry+ cells, %)
Figure S5b	HFD(+)-hM4D(Gi)-mCherry(+)-mCherry(-)-CNO(-): 98.71 ± 18.98; HFD(+)-hM4D(Gi)-mCherry(+)-mCherry(-)-CNO(+): 93.39 ± 18.97; HFD(+)-hM4D(Gi)-mCherry(-)-mCherry(+)-CNO(+): 91.13 ± 13.32 (number of mCherry+ cells)
Figure S5c	HFD(+)-hM4D(Gi)-mCherry(+)-mCherry(-)-CNO(-): 14.75 ± 5.21; HFD(+)-hM4D(Gi)-mCherry(+)-mCherry(-)-CNO(+): 5.43 ± 2.55; HFD(+)-hM4D(Gi)-mCherry(-)-mCherry(+)-CNO(+): 10.90± 3.29 (number of c-Fos+mCherry+ cells/mCherry+ cells, %)
Figure S5d	HFD(+)-hM4D(Gi)-mCherry(+)-mCherry(-)-CNO(-): 59.69 ± 20.41; HFD(+)-hM4D(Gi)-mCherry(+)-mCherry(-)-CNO(+): 27.98 ± 22.77; HFD(+)-hM4D(Gi)-mCherry(-)-mCherry(+)-CNO(+): 54.35 ± 10.46 (%)
Figure S5e	HFD(+)-hM4D(Gi)-mCherry(+)-mCherry(-)-CNO(-): 41.33 ± 5.74; HFD(+)-hM4D(Gi)-mCherry(+)-mCherry(-)-CNO(+): 41.59 ± 5.17; HFD(+)-hM4D(Gi)-mCherry(-)-mCherry(+)-CNO(+): 40.93 ± 3.38 (g)
Figure S6a	CD: 1.00 ± 0.60; HFD: 0.97 ± 0.59 (relative expression)
Figure S6b	CD: 1.00 ± 0.88; HFD: 0.61 ± 0.50 (relative expression)
Figure S6c	CD: 1.00 ± 0.51; HFD: 1.12 ± 0.67 (relative expression)
Figure S6d	CD: 1.00 ± 0.68; HFD: 0.76 ± 0.75 (relative expression)
Figure S7a	VSV-2wk-GLAST	shLacZ: 1.00 ± 0.14; #1 shRNA: 0.88 ± 0.20; #2 shRNA: 1.17 ± 0.67; #3 shRNA: 0.93 ± 0.11 (relative expression)
	VSV-4wk-GLAST	shLacZ: 1.00 ± 0.28; #1 shRNA: 0.91 ± 0.24; #2 shRNA: 1.03 ± 0.06; #3 shRNA: 1.02 ± 0.07 (relative expression)
	Mokola-2wk-GLAST	shLacZ: 1.00 ± 0.42; #1 shRNA: 0.97 ± 0.16; #2 shRNA: 1.06 ± 0.21; #3 shRNA: 0.95 ± 0.09 (relative expression)
	Mokola-4wk-GLAST	shLacZ: 1.00 ± 0.14; #1 shRNA: 0.52 ± 0.08; #2 shRNA: 0.92 ± 0.22; #3 shRNA: 1.04 ± 0.30 (relative expression)
Figure S7b	VSV-2wk-GLT-1	shLacZ: 1.00 ± 0.16; #1 shRNA: 0.98 ± 0.55; #2 shRNA: 1.47 ± 0.34; #3 shRNA: 0.73 ± 0.17 (relative expression)
	VSV-4wk-GLT-1	shLacZ: 1.00 ± 0.42; #1 shRNA: 1.09 ± 0.00; #2 shRNA: 1.41 ± 0.62; #3 shRNA: 1.05 ± 0.02 (relative expression)
	Mokola-2wk-GLT-1	shLacZ: 1.00 ± 0.14; #1 shRNA: 0.99 ± 0.34; #2 shRNA: 1.07 ± 0.09; #3 shRNA: 0.64 ± 0.19 (relative expression)
	Mokola-4wk-GLT-1	shLacZ: 1.00 ± 0.42; #1 shRNA: 1.19 ± 0.30; #2 shRNA: 0.61 ± 0.04; #3 shRNA: 0.73 ± 0.06 (relative expression)
Figure S8a	0 nmol: 1.00 ± 0.24; 0.5 nmol: 1.26 ± 0.47; 1 nmol: 1.79 ± 0.30; 2 nmol: 1.72 ± 0.25 (relative expression)
Figure S8b	0 nmol: 1.00 ± 0.41; 0.5 nmol: 1.42 ± 0.69; 1 nmol: 2.10 ± 0.51; 2 nmol: 1.99 ± 0.19 (relative expression)
Figure S9a	8-wk-old	CD-Veh: 21.98 ± 1.50; CD-RLZ: 21.77 ± 1.00; HFD-Veh: 21.84 ± 1.35; HFD-RLZ: 21.83 ± 1.20 (g)
	9-wk-old	CD-Veh: 22.96 ± 1.46; CD-RLZ: 22.94 ± 0.98; HFD-Veh: 24.94 ± 1.29; HFD-RLZ: 24.50 ± 1.33 (g)
	10-wk-old	CD-Veh: 23.46 ± 1.57; CD-RLZ: 23.73 ± 0.99; HFD-Veh: 27.42 ± 1.76; HFD-RLZ: 26.89 ± 1.59 (g)
	11-wk-old	CD-Veh: 24.35 ± 1.71; CD-RLZ: 24.52 ± 1.21; HFD-Veh: 29.61 ± 1.45; HFD-RLZ: 28.99 ± 2.03 (g)
	12-wk-old	CD-Veh: 25.06 ± 1.73; CD-RLZ: 25.59 ± 1.35; HFD-Veh: 31.77 ± 2.16; HFD-RLZ: 31.12 ± 2.18 (g)
	13-wk-old	CD-Veh: 25.67 ± 1.67; CD-RLZ: 26.47 ± 1.37; HFD-Veh: 33.90 ± 2.46; HFD-RLZ: 33.30 ± 2.19 (g)
	14-wk-old	CD-Veh: 26.15 ± 2.13; CD-RLZ: 27.28 ± 1.56; HFD-Veh: 36.41 ± 3.07; HFD-RLZ: 35.62 ± 2.44 (g)
	15-wk-old	CD-Veh: 26.82 ± 2.64; CD-RLZ: 28.09 ± 1.94; HFD-Veh: 38.01 ± 3.67; HFD-RLZ: 37.21 ± 2.70 (g)
	16-wk-old	CD-Veh: 27.45 ± 2.75; CD-RLZ: 28.86 ± 2.02; HFD-Veh: 40.33 ± 4.29; HFD-RLZ: 39.47 ± 2.95 (g)
	17-wk-old	CD-Veh: 28.05 ± 2.96; CD-RLZ: 29.49 ± 2.13; HFD-Veh: 42.28 ± 4.58; HFD-RLZ: 41.19 ± 3.03 (g)
	18-wk-old	CD-Veh: 28.44 ± 3.04; CD-RLZ: 29.73 ± 2.31; HFD-Veh: 42.75 ± 4.26; HFD-RLZ: 42.54 ± 3.25 (g)
	19-wk-old	CD-Veh: 28.65 ± 3.20; CD-RLZ: 29.99 ± 2.29; HFD-Veh: 44.02 ± 4.78; HFD-RLZ: 44.30 ± 3.31 (g)
	20-wk-old	CD-Veh: 29.01 ± 3.28; CD-RLZ: 30.29 ± 2.41; HFD-Veh: 44.13 ± 4.93; HFD-RLZ: 44.91 ± 3.97 (g)
Figure S9b	CD-Veh: 7.32 ± 0.94; CD-RLZ: 7.19 ± 1.11; HFD-Veh: 9.97 ± 1.18; HFD-RLZ: 9.70 ± 1.11 (mmol/L)
Figure S9c	CD-Veh: 0.62 ± 1.16; CD-RLZ: 0.73 ± 0.18; HFD-Veh: 2.08 ± 1.11; HFD-RLZ: 2.09 ± 1.11 (ng/mL)
Figure S9d	CD-Veh: 6.28 ± 1.82; CD-RLZ: 7.33 ± 2.23; HFD-Veh: 28.10 ± 14.20; HFD-RLZ: 27.29 ± 12.24
Figure S9e	0 min	CD-Veh: 7.19 ± 1.01; CD-RLZ: 8.52 ± 1.06; HFD-Veh: 8.95 ± 1.40; HFD-RLZ: 10.06 ± 1.21 (mmol/L)
	30 min	CD-Veh: 12.74 ± 1.77; CD-RLZ: 13.33 ± 1.40; HFD-Veh: 18.77 ± 2.62; HFD-RLZ: 19.87 ± 3.18 (mmol/L)
	60 min	CD-Veh: 10.09 ± 1.23; CD-RLZ: 11.73 ± 0.80; HFD-Veh: 16.50 ± 4.16; HFD-RLZ: 18.00 ± 3.63 (mmol/L)
	90 min	CD-Veh: 8.74 ± 1.16; CD-RLZ: 9.73 ± 1.72; HFD-Veh: 12.78 ± 3.57; HFD-RLZ: 13.36 ± 3.48 (mmol/L)
	120 min	CD-Veh: 7.52 ± 1.23; CD-RLZ: 8.70 ± 1.11; HFD-Veh: 10.38 ± 2.84; HFD-RLZ: 11.32 ± 2.11 (mmol/L)
Figure S9f	CD-Veh: 21.02 ± 2.36; CD-RLZ: 23.43 ± 1.52; HFD-Veh: 31.19 ± 5.94; HFD-RLZ: 33.44 ± 5.97 (arbitrary unit)
Figure S9g	0 min	CD-Veh: 7.32 ± 0.94; CD-RLZ: 7.38 ± 0.88; HFD-Veh: 9.97 ± 1.18; HFD-RLZ: 9.70 ± 1.11 (mmol/L)
	30 min	CD-Veh: 4.25 ± 0.42; CD-RLZ: 4.41 ± 0.75; HFD-Veh: 6.47 ± 1.44; HFD-RLZ: 6.43 ± 1.11 (mmol/L)
	60 min	CD-Veh: 2.43 ± 0.53; CD-RLZ: 2.86 ± 0.69; HFD-Veh: 5.74 ± 1.21; HFD-RLZ: 4.99 ± 0.79 (mmol/L)
	90 min	CD-Veh: 2.65 ± 0.58; CD-RLZ: 2.98 ± 0.48; HFD-Veh: 5.54 ± 1.34; HFD-RLZ: 5.02 ± 1.06 (mmol/L)
	120 min	CD-Veh: 2.71 ± 0.78; CD-RLZ: 3.42 ± 0.82; HFD-Veh: 5.94 ± 0.97; HFD-RLZ: 5.46 ± 1.07 (mmol/L)
Figure S9h	CD-Veh: 7.75 ± 0.85; CD-RLZ: 8.45 ± 1.11; HFD-Veh: 13.88 ± 2.47; HFD-RLZ: 12.97 ± 1.97 (arbitrary unit)
Figure S10a	8-wk-old	CD-Veh: 22.64 ± 1.50; CD-RLZ: 21.84 ± 0.98; HFD-Veh: 21.94 ± 1.45; HFD-RLZ: 21.87 ± 1.02 (g)
	9-wk-old	CD-Veh: 23.11 ± 1.65; CD-RLZ: 22.62 ± 1.09; HFD-Veh: 25.20 ± 2.74; HFD-RLZ: 25.01 ± 1.23 (g)
	10-wk-old	CD-Veh: 23.92 ± 1.55; CD-RLZ: 23.43 ± 1.25; HFD-Veh: 27.42 ± 3.07; HFD-RLZ: 26.45 ± 1.77 (g)
	11-wk-old	CD-Veh: 24.52 ± 1.53; CD-RLZ: 24.06 ± 1.37; HFD-Veh: 30.18 ± 3.85; HFD-RLZ: 29.68 ± 1.89 (g)
	12-wk-old	CD-Veh: 25.20 ± 1.79; CD-RLZ: 24.85 ± 1.44; HFD-Veh: 32.04 ± 4.47; HFD-RLZ: 31.21 ± 2.11 (g)
	13-wk-old	CD-Veh: 25.67 ± 1.95; CD-RLZ: 25.43 ± 1.44; HFD-Veh: 34.43 ± 4.91; HFD-RLZ: 33.87 ± 2.63 (g)
	14-wk-old	CD-Veh: 26.30 ± 1.82; CD-RLZ: 26.20 ± 1.57; HFD-Veh: 36.46 ± 4.99; HFD-RLZ: 36.23 ± 2.91 (g)
	15-wk-old	CD-Veh: 27.06 ± 2.08; CD-RLZ: 26.87 ± 1.65; HFD-Veh: 39.70 ± 5.47; HFD-RLZ: 38.56 ± 3.51 (g)
	16-wk-old	CD-Veh: 27.38 ± 2.09; CD-RLZ: 27.34 ± 1.64; HFD-Veh: 41.78 ± 5.24; HFD-RLZ: 40.83 ± 3.53 (g)
	17-wk-old	CD-Veh: 28.26 ± 2.23; CD-RLZ: 27.93 ± 1.67; HFD-Veh: 43.91 ± 5.15; HFD-RLZ: 42.02 ± 4.32 (g)
	18-wk-old	CD-Veh: 28.14 ± 2.34; CD-RLZ: 28.48 ± 1.82; HFD-Veh: 45.02 ± 4.53; HFD-RLZ: 44.64 ± 3.20 (g)
	19-wk-old	CD-Veh: 27.58 ± 2.09; CD-RLZ: 27.42 ± 1.76; HFD-Veh: 44.43 ± 3.95; HFD-RLZ: 43.53 ± 3.15 (g)
	20-wk-old	CD-Veh: 27.87 ± 2.05; CD-RLZ: 27.18 ± 1.66; HFD-Veh: 44.66 ± 3.81; HFD-RLZ: 43.23 ± 3.16 (g)
Figure S10b	CD-Veh: 7.29 ± 1.51; CD-RLZ: 7.77 ± 0.77; HFD-Veh: 9.41 ± 1.01; HFD-RLZ: 9.09 ± 0.87 (mmol/L)
Figure S10c	CD-Veh: 0.82 ± 0.13; CD-RLZ: 0.88 ± 0.14; HFD-Veh: 2.24 ± 0.71; HFD-RLZ: 1.95 ± 0.66 (ng/mL)
Figure S10d	CD-Veh: 6.56 ± 1.63; CD-RLZ: 7.49 ± 1.33; HFD-Veh: 23.50 ± 8.46; HFD-RLZ: 19.77 ± 7.81
Figure S10e	0 min	CD-Veh: 5.21 ± 0.75; CD-RLZ: 5.64 ± 1.10; HFD-Veh: 6.15 ± 0.83; HFD-RLZ: 5.88 ± 0.88 (mmol/L)
	30 min	CD-Veh: 12.57 ± 3.16; CD-RLZ: 12.14 ± 3.45; HFD-Veh: 19.40 ± 2.09; HFD-RLZ: 18.50 ± 2.47 (mmol/L)
	60 min	CD-Veh: 8.74 ± 2.02; CD-RLZ: 8.87 ± 1.92; HFD-Veh: 15.15 ± 3.46; HFD-RLZ: 14.96 ± 1.99 (mmol/L)
	90 min	CD-Veh: 6.84 ± 0.93; CD-RLZ: 7.38 ± 1.45; HFD-Veh: 13.47 ± 3.71; HFD-RLZ: 13.19 ± 1.77 (mmol/L)
	120 min	CD-Veh: 5.67 ± 0.97; CD-RLZ: 6.90 ± 1.30; HFD-Veh: 10.27 ± 2.26; HFD-RLZ: 10.83 ± 2.24 (mmol/L)
Figure S10f	CD-Veh: 20.16 ± 3.49; CD-RLZ: 20.80 ± 4.14; HFD-Veh: 33.74 ± 6.01; HFD-RLZ: 33.00 ± 3.34 (arbitrary unit)
Figure S10g	0 min	CD-Veh: 7.32 ± 0.71; CD-RLZ: 8.07 ± 0.74; HFD-Veh: 10.41 ± 0.93; HFD-RLZ: 10.60 ± 1.02 (mmol/L)
	30 min	CD-Veh: 3.87 ± 0.54; CD-RLZ: 3.98 ± 0.51; HFD-Veh: 5.66 ± 0.60; HFD-RLZ: 5.58 ± 1.20 (mmol/L)
	60 min	CD-Veh: 2.97 ± 0.40; CD-RLZ: 2.82 ± 0.63; HFD-Veh: 4.81 ± 0.67; HFD-RLZ: 4.36 ± 1.03 (mmol/L)
	90 min	CD-Veh: 2.59 ± 0.63; CD-RLZ: 2.73 ± 0.42; HFD-Veh: 4.33 ± 0.78; HFD-RLZ: 4.06 ± 1.36 (mmol/L)
	120 min	CD-Veh: 2.75 ± 0.84; CD-RLZ: 3.14 ± 0.39; HFD-Veh: 4.61 ± 0.65; HFD-RLZ: 4.29 ± 1.55 (mmol/L)
Figure S10h	CD-Veh: 8.68 ± 1.08; CD-RLZ: 9.08 ± 0.96; HFD-Veh: 13.39 ± 1.26; HFD-RLZ: 12.87 ± 2.60 (arbitrary unit)
Statistics Methods and Results
Panel	Statistics methods			Statistics Results - p value (Cohen's d is shown if p < 0.05)
Figure 1b	repeated measures two-way ANOVA			interaction: p < 0.0001
				age: p < 0.0001
				HFD: p < 0.0001
	Sidak’s multiple comparisons			8-wk-old: n.s.; 9-wk-old: p = 0.0003 (1.70); 10-wk-old: p < 0.0001 (2.54); 11-wk-old: p < 0.0001 (2.71); 12-wk-old: p < 0.0001 (3.17); 13-wk-old: p < 0.0001 (3.01); 14-wk-old: p < 0.0001 (3.22); 15-wk-old: p < 0.0001 (3.41); 16-wk-old: p < 0.0001 (3.47); 17-wk-old: p < 0.0001 (3.63); 18-wk-old: p < 0.0001 (3.91); 19-wk-old: p < 0.0001 (4.45); 20-wk-old: p < 0.0001 (4.66)
Figure 1c	unpaired two-tailed Student’s t test			p = 0.0153 (1.28)
Figure 1d	unpaired two-tailed Student’s t test			p < 0.0001 (3.76)
Figure 1e	unpaired two-tailed Student’s t test			p < 0.0001 (3.40)
Figure 1g	unpaired two-tailed Student’s t test			p < 0.0001 (3.65)
Figure 1i	unpaired two-tailed Student’s t test			p < 0.0001 (5.04)
Figure 1j	unpaired two-tailed Student’s t test			p < 0.0001 (1.97); 12-week-old HFD vs. 12-week-old CD
Figure 1k	unpaired two-tailed Student’s t test			p < 0.0001 (1.33); 12-week-old HFD vs. 12-week-old CD
Figure 1l	Mann-Whitney U test			p = 0.0317 (2.91)
Figure 1o	Mann-Whitney U test			GluA1: n.s.; GluA2: n.s.; GluA3: n.s.; GluA4: n.s.; GluN1: n.s.; GluN2A: n.s.; GluN2B: n.s.; GS: n.s.; GLAST: n.s.; GLT-1: n.s.; EAAT3: n.s.
Figure 2d	unpaired two-tailed Student’s t test			mPFC: n.s.; BLA: n.s.; vHPC: n.s.
Figure 2e	unpaired two-tailed Student’s t test			mPFC: n.s.; BLA: n.s.; vHPC: p = 0.0009 (1.79)
Figure 2h	ordinary two-way ANOVA			interaction: n.s.
				HFD vs. CD: n.s.
				CNO vs. Saline: n.s.
	Tukey’s multiple comparisons			CD-CNO vs. CD-Saline: n.s.; HFD-Saline vs. CD-Saline: n.s.; HFD-CNO vs. HFD-Saline: n.s.; HFD:CNO vs. CD-CNO: n.s.
Figure 2i	ordinary two-way ANOVA			interaction: p = 0.0001
				HFD vs. CD: p < 0.0001
				CNO vs. Saline: p < 0.0001
	Tukey’s multiple comparisons			CD-CNO vs. CD-Saline: p = 0.0140 (2.66); HFD-Saline vs. CD-Saline: p < 0.0001 (2.37); HFD-CNO vs. HFD-Saline: p < 0.0001 (2.27); HFD:CNO vs. CD-CNO: p = 0.0208 (1.60)
Figure 2j	ordinary two-way ANOVA			interaction: p = 0.0176
				HFD vs. CD: p = 0.0021
				CNO vs. Saline: p = 0.0004
	Tukey’s multiple comparisons			CD-CNO vs. CD-Saline: n.s.; HFD-Saline vs. CD-Saline: p = 0.0009 (1.30); HFD-CNO vs. HFD-Saline: p = 0.0001 (1.47); HFD:CNO vs. CD-CNO: n.s.
Figure 2k	ordinary two-way ANOVA			interaction: n.s.
				HFD vs. CD: p < 0.0001
				CNO vs. Saline: n.s.
	Tukey’s multiple comparisons			CD-CNO vs. CD-Saline: n.s.; HFD-Saline vs. CD-Saline: p < 0.0001 (2.62); HFD-CNO vs. HFD-Saline: n.s. ; HFD:CNO vs. CD-CNO: p < 0.0001 (3.02)
Figure 3b	unpaired two-tailed Student’s t test			vGluT1: n.s.; GluN1: n.s.; GluN2A: n.s.; GluN2B: n.s.; GluA1: n.s.; GluA2: n.s.; GluA3: n.s.; GluA4: n.s.; GLAST: p = 0.0102 (1.29); GLT-1: p = 0.0004 (1.94); EAAT3: n.s.
Figure 3d	unpaired two-tailed Student’s t test			GAD65: n.s.; GAD67: n.s.; GABARA1: n.s.; gephyrin: n.s.; GAT1: n.s.; GAT3: n.s.
Figure 3e	unpaired two-tailed Student’s t test			p = 0.0042 (1.46)
Figure 3h	unpaired two-tailed Student’s t test			GLAST:p = 0.0008 (1.86); GLT-1: p = 0.0017 (1.59)
Figure 3i	Mann-Whitney U test			p = 0.0159 (2.82)
Figure 3j	unpaired two-tailed Student’s t test			p = 0.0042 (1.49)
Figure 3l	Mann-Whitney U test			n.s.
Figure 3m	Mann-Whitney U test			p = 0.0022 (3.00)
Figure 4b	ordinary two-way ANOVA			GLAST			interaction: n.s.
							HFD vs. CD: p = 0.0023
							OE vs. GFP: p < 0.0001
				GLT-1			interaction: n.s.
							HFD vs. CD: p = 0.0002
							OE vs. GFP: p < 0.0001
	Tukey’s multiple comparisons			GLAST			CD-OE vs. CD-GFP: p = 0.0076 (1.69); HFD-GFP vs. CD-GFP: p = 0.0302 (1.45); HFD-OE vs. HFD-GFP: p = 0.0002 (2.02); HFD-OE vs. CD-OE: n.s.
				GLT-1			CD-OE vs. CD-GFP: p = 0.0337 (1.29); HFD-GFP vs. CD-GFP: p = 0.0038 (2.18); HFD-OE vs. HFD-GFP: p = 0.0007 (1.96); HFD-OE vs. CD-OE: n.s.
Fgiure 4c	ordinary two-way ANOVA			interaction: n.s.
				HFD vs. CD: p < 0.0001
				OE vs. GFP: p = 0.0041
	Tukey’s multiple comparisons			CD-OE vs. CD-GFP: n.s.; HFD-GFP vs. CD-GFP: p < 0.0001 (3.40); HFD-OE vs. HFD-GFP: p = 0.0479 (1.00); HFD-OE vs. CD-OE: p < 0.0001 (1.99)
Figure 4d	ordinary two-way ANOVA			interaction: p = 0.0008
				HFD vs. CD: p < 0.0001
				OE vs. GFP: n.s.
	Tukey’s multiple comparisons			CD-OE vs. CD-GFP: n.s.; HFD-GFP vs. CD-GFP: p < 0.0001 (1.87); HFD-OE vs. HFD-GFP: p = 0.0047 (1.17); HFD-OE vs. CD-OE: n.s.
Figure 4f	ordinary two-way ANOVA			interaction: n.s.
				HFD vs. CD: n.s.
				OE vs. GFP: n.s.
	Tukey’s multiple comparisons			CD-OE vs. CD-GFP: n.s.; HFD-GFP vs. CD-GFP: n.s.; HFD-OE vs. HFD-GFP: n.s.; HFD-OE vs. CD-OE: n.s.
Figure 4g	ordinary two-way ANOVA			interaction: p < 0.0001
				HFD vs. CD: p = 0.0005
				OE vs. GFP: p < 0.0001
	Tukey’s multiple comparisons			CD-OE vs. CD-GFP: n.s.; HFD-GFP vs. CD-GFP: p < 0.0001 (2.34); HFD-OE vs. HFD-GFP: p < 0.0001 (5.47); HFD-OE vs. CD-OE: n.s.
Figure 4h	repeated measures two-way ANOVA			HFD-GFP vs. CD-GFP			interaction: p < 0.0001
							age: p < 0.0001
							HFD-GFP vs. CD-GFP: p < 0.0001
				CD-OE vs. CD-GFP			interaction: p < 0.0001
							age: p < 0.0001
							CD-OE vs. CD-GFP: p = 0.0210
				HFD-OE vs. HFD-GFP			interaction: p < 0.0001
							age: p < 0.0001
							HFD-OE vs. HFD-GFP: n.s.
				HFD-OE vs. CD-OE			interaction: p < 0.0001
							age: p < 0.0001
							HFD-OE vs. CD-OE: p < 0.0001
	Sidak’s multiple comparisons			HFD-GFP vs. CD-GFP			8-wk-old: n.s.; 9-wk-old: p < 0.0001 (2.44); 10-wk-old: p < 0.0001 (2.89); 11-wk-old: p < 0.0001 (3.35); 12-wk-old: p < 0.0001 (3.89); 13-wk-old: p < 0.0001 (4.16); 14-wk-old: p < 0.0001 (4.61); 15-wk-old: p < 0.0001 (4.46); 16-wk-old: p < 0.0001 (4.62); 17-wk-old: p < 0.0001 (4.35); 18-wk-old: p < 0.0001 (4.60); 19-wk-old: p < 0.0001 (3.84); 20-wk-old: p < 0.0001 (4.84)
				CD-OE vs. CD-GFP			8~12-wk-old: n.s.
				HFD-OE vs. HFD-GFP			8~12-wk-old: n.s.
				HFD-OE vs. CD-OE			8-wk-old: n.s.; 9-wk-old: p = 0.0186 (1.60); 10-wk-old: p = 0.0019 (1.73); 11-wk-old: p < 0.0001 (2.14); 12-wk-old: p < 0.0001 (2.92); 13-wk-old: p < 0.0001 (2.94); 14-wk-old: p < 0.0001 (2.85); 15-wk-old: p < 0.0001 (3.96); 16-wk-old: p < 0.0001 (3.35); 17-wk-old: p < 0.0001 (3.31); 18-wk-old: p < 0.0001 (3.13); 19-wk-old: p < 0.0001 (3.72); 20-wk-old: p < 0.0001 (3.66)
Figure 4i	ordinary two-way ANOVA			interaction: n.s.
				HFD vs. CD: p < 0.0001
				OE vs. GFP: n.s.
	Tukey’s multiple comparisons			CD-OE vs. CD-GFP: n.s.; HFD-GFP vs. CD-GFP: p < 0.0001 (2.41); HFD-OE vs. HFD-GFP: n.s. ; HFD-OE vs. CD-OE: p < 0.0001 (3.22)
Figure 4j	ordinary two-way ANOVA			interaction: n.s.
				HFD vs. CD: p < 0.0001
				OE vs. GFP: n.s.
	Tukey’s multiple comparisons			CD-OE vs. CD-GFP: n.s.; HFD-GFP vs. CD-GFP: p < 0.0001 (3.28); HFD-OE vs. HFD-GFP: n.s. ; HFD-OE vs. CD-OE: p < 0.0001 (2.85)
Fiigure 4k	ordinary two-way ANOVA			interaction: n.s.
				HFD vs. CD: p < 0.0001
				OE vs. GFP: n.s.
	Tukey’s multiple comparisons			CD-OE vs. CD-GFP: n.s.; HFD-GFP vs. CD-GFP: p < 0.0001 (2.57); HFD-OE vs. HFD-GFP: n.s. ; HFD-OE vs. CD-OE: p < 0.0001 (2.98)
Figure 4m	ordinary two-way ANOVA			interaction: n.s.
				HFD vs. CD: p < 0.0001
				OE vs. GFP: n.s.
	Tukey’s multiple comparisons			CD-OE vs. CD-GFP: n.s.; HFD-GFP vs. CD-GFP: p < 0.0001 (8.48); HFD-OE vs. HFD-GFP: n.s. ; HFD-OE vs. CD-OE: p < 0.0001 (3.49)
Figure 4o	ordinary two-way ANOVA			interaction: n.s.
				HFD vs. CD: p < 0.0001
				OE vs. GFP: n.s.
	Tukey’s multiple comparisons			CD-OE vs. CD-GFP: n.s.; HFD-GFP vs. CD-GFP: p < 0.0001 (3.49); HFD-OE vs. HFD-GFP: n.s. ; HFD-OE vs. CD-OE: p < 0.0001 (3.11)
Figure 5b	ordinary two-way ANOVA			GLAST			interaction: p = 0.0401
							HFD vs. CD: n.s.
							RLZ vs. Veh: n.s.
				GLT-1			interaction: p = 0.0058
							HFD vs. CD: n.s.
							RLZ vs. Veh: n.s.
	Tukey’s multiple comparisons			GLAST			CD-RLZ vs. CD-Veh: n.s.; HFD-Veh vs. CD-Veh: p = 0.0292 (1.83); HFD-RLZ vs. HFD-Veh: p = 0.0336 (1.12); HFD-RLZ vs. CD-RLZ: n.s.
				GLT-1			CD-RLZ vs. CD-Veh: n.s.; HFD-Veh vs. CD-Veh: p = 0.0084 (1.65); HFD-RLZ vs. HFD-Veh: p = 0.0153 (1.74); HFD-RLZ vs. CD-RLZ: n.s.
Fgiure 5c	ordinary two-way ANOVA			interaction: p = 0.0393
				HFD vs. CD: p = 0.0004
				RLZ vs. Veh: n.s.
	Tukey’s multiple comparisons			CD-RLZ vs. CD-Veh: n.s.; HFD-Veh vs. CD-Veh: p = 0.0009 (2.37); HFD-RLZ vs. HFD-Veh: p = 0.0213 (1.57); HFD-RLZ vs. CD-RLZ: n.s.
Figure 5d	ordinary two-way ANOVA			interaction: p = 0.0002
				HFD vs. CD: p = 0.0010
				RLZ vs. Veh: p = 0.0105
	Tukey’s multiple comparisons			CD-RLZ vs. CD-Veh: n.s.; HFD-Veh vs. CD-Veh: p < 0.0001 (1.81); HFD-RLZ vs. HFD-Veh: p < 0.0001 (1.85); HFD-RLZ vs. CD-RLZ: n.s.
Figure 5f	ordinary two-way ANOVA			interaction: p = 0.0289
				HFD vs. CD: n.s.
				RLZ vs. Veh: n.s.
	Tukey’s multiple comparisons			CD-RLZ vs. CD-Veh: n.s.; HFD-Veh vs. CD-Veh: n.s.; HFD-RLZ vs. HFD-Veh: n.s.; HFD-RLZ vs. CD-RLZ: n.s.
Figure 5g	ordinary two-way ANOVA			interaction: p = 0.0100
				HFD vs. CD: p = 0.0011
				RLZ vs. Veh: p = 0.0019
	Tukey’s multiple comparisons			CD-RLZ vs. CD-Veh: n.s.; HFD-Veh vs. CD-Veh: p = 0.0006 (2.52); HFD-RLZ vs. HFD-Veh: p = 0.0006 (2.02); HFD-RLZ vs. CD-RLZ: n.s.
Figure 5i	ordinary two-way ANOVA			GLAST			interaction: n.s.
							HFD vs. CD: p = 0.0071
							RLZ vs. Veh: p < 0.0001
				GLT-1			interaction: n.s.
							HFD vs. CD: p = 0.0016
							RLZ vs. Veh: p < 0.0001
	Tukey’s multiple comparisons			GLAST			CD-RLZ vs. CD-Veh: p = 0.0478 (1.22); HFD-Veh vs. CD-Veh: p = 0.0395 (1.31); HFD-RLZ vs. HFD-Veh: p = 0.0008 (1.92); HFD-RLZ vs. CD-RLZ: n.s.
				GLT-1			CD-RLZ vs. CD-Veh: p = 0.0480 (1.14); HFD-Veh vs. CD-Veh: p = 0.0313 (1.37); HFD-RLZ vs. HFD-Veh: p = 0.0042 (1.76); HFD-RLZ vs. CD-RLZ: n.s.
Fgiure 5j	ordinary two-way ANOVA			interaction: p = 0.0378
				HFD vs. CD: p = 0.0005
				RLZ vs. Veh: n.s.
	Tukey’s multiple comparisons			CD-RLZ vs. CD-Veh: n.s.; HFD-Veh vs. CD-Veh: p = 0.0009 (2.17); HFD-RLZ vs. HFD-Veh: p = 0.0305 (1.33); HFD-RLZ vs. CD-RLZ: n.s.
Figure 5k	ordinary two-way ANOVA			interaction: p = 0.0002
				HFD vs. CD: p = 0.0002
				RLZ vs. Veh: n.s.
	Tukey’s multiple comparisons			CD-RLZ vs. CD-Veh: n.s.; HFD-Veh vs. CD-Veh: p < 0.0001 (1.81); HFD-RLZ vs. HFD-Veh: p = 0.0036 (1.11); HFD-RLZ vs. CD-RLZ: n.s.
Figure 5m	ordinary two-way ANOVA			interaction: n.s.
				HFD vs. CD: n.s.
				RLZ vs. Veh: n.s.
	Tukey’s multiple comparisons			CD-RLZ vs. CD-Veh: n.s.; HFD-Veh vs. CD-Veh: n.s.; HFD-RLZ vs. HFD-Veh: n.s.; HFD-RLZ vs. CD-RLZ: n.s.
Figure 5n	ordinary two-way ANOVA			interaction: p = 0.0009
				HFD vs. CD: p < 0.0001
				RLZ vs. Veh: p = 0.0050
	Tukey’s multiple comparisons			CD-RLZ vs. CD-Veh: n.s.; HFD-Veh vs. CD-Veh: p < 0.0001 (3.16); HFD-RLZ vs. HFD-Veh: p = 0.0002 (1.83); HFD-RLZ vs. CD-RLZ: n.s.
Figure S1a	ordinary two-way ANOVA			interaction: p = 0.0064
				HFD vs. CD: p = 0.0001
				fluoxetine vs. vehicle: p < 0.0001
	Tukey’s multiple comparisons			CD-fluoxetine vs. CD-vehicle: n.s.; HFD-vehicle vs. CD-vehicle: p = 0.0002 (3.25); HFD-fluoxetine vs. HFD-vehicle: p < 0.0001 (6.63); HFD-fluoxetine vs. CD-fluoxetine: n.s.
Figure S1b	ordinary two-way ANOVA			interaction: p = 0.0214
				HFD vs. CD: p < 0.0001
				fluoxetine vs. vehicle: p = 0.0277
	Tukey’s multiple comparisons			CD-fluoxetine vs. CD-vehicle: n.s.; HFD-vehicle vs. CD-vehicle: p < 0.0001 (2.53); HFD-fluoxetine vs. HFD-vehicle: p = 0.0122 (1.49); HFD-fluoxetine vs. CD-fluoxetine: n.s.
Figure S4c	ordinary two-way ANOVA			interaction: n.s.
				HFD vs. CD: n.s.
				CNO vs. Saline: n.s.
	Tukey’s multiple comparisons			CD-CNO vs. CD-Saline: n.s.; HFD-Saline vs. CD-Saline: n.s.; HFD-CNO vs. HFD-Saline: n.s. ; HFD-CNO vs. CD-CNO: n.s.
Figure S4d	ordinary two-way ANOVA			interaction: n.s.
				HFD vs. CD: n.s.
				CNO vs. Saline: n.s.
	Tukey’s multiple comparisons			CD-CNO vs. CD-Saline: n.s.; HFD-Saline vs. CD-Saline: n.s.; HFD-CNO vs. HFD-Saline: n.s. ; HFD-CNO vs. CD-CNO: n.s.
Figure S4f	ordinary two-way ANOVA			interaction: n.s.
				HFD vs. CD: n.s.
				CNO vs. Saline: n.s.
	Tukey’s multiple comparisons			CD-CNO vs. CD-Saline: n.s.; HFD-Saline vs. CD-Saline: n.s.; HFD-CNO vs. HFD-Saline: n.s. ; HFD-CNO vs. CD-CNO: n.s.
Figure S4g	ordinary two-way ANOVA			interaction: n.s.
				HFD vs. CD: n.s.
				CNO vs. Saline: n.s.
	Tukey’s multiple comparisons			CD-CNO vs. CD-Saline: n.s.; HFD-Saline vs. CD-Saline: n.s.; HFD-CNO vs. HFD-Saline: n.s. ; HFD-CNO vs. CD-CNO: n.s.
Figure S5b	ordinary one-way ANOVA			n.s.
	Tukey’s multiple comparisons			HFD(+)-hM4D(Gi)-mCherry(+)-mCherry(-)-CNO(+) vs. HFD(+)-hM4D(Gi)-mCherry(+)-mCherry(-)-CNO(-): n.s.; HFD(+)-hM4D(Gi)-mCherry(-)-mCherry(+)-CNO(+) v.s. HFD(+)-hM4D(Gi)-mCherry(+)-mCherry(-)-CNO(-): n.s.; HFD(+)-hM4D(Gi)-mCherry(-)-mCherry(+)-CNO(+) v.s. HFD(+)-hM4D(Gi)-mCherry(+)-mCherry(-)-CNO(+): n.s.
Figure S5c	ordinary one-way ANOVA			p < 0.0001
	Tukey’s multiple comparisons			HFD(+)-hM4D(Gi)-mCherry(+)-mCherry(-)-CNO(+) vs. HFD(+)-hM4D(Gi)-mCherry(+)-mCherry(-)-CNO(-): p < 0.0001 (2.27); HFD(+)-hM4D(Gi)-mCherry(-)-mCherry(+)-CNO(+) v.s. HFD(+)-hM4D(Gi)-mCherry(+)-mCherry(-)-CNO(-): n.s.; HFD(+)-hM4D(Gi)-mCherry(-)-mCherry(+)-CNO(+) v.s. HFD(+)-hM4D(Gi)-mCherry(+)-mCherry(-)-CNO(+): p = 0.0042 (1.86)
Figure S5d	ordinary one-way ANOVA			p < 0.0001
	Tukey’s multiple comparisons			HFD(+)-hM4D(Gi)-mCherry(+)-mCherry(-)-CNO(+) vs. HFD(+)-hM4D(Gi)-mCherry(+)-mCherry(-)-CNO(-): p < 0.0001 (1.47); HFD(+)-hM4D(Gi)-mCherry(-)-mCherry(+)-CNO(+) v.s. HFD(+)-hM4D(Gi)-mCherry(+)-mCherry(-)-CNO(-): n.s.; HFD(+)-hM4D(Gi)-mCherry(-)-mCherry(+)-CNO(+) v.s. HFD(+)-hM4D(Gi)-mCherry(+)-mCherry(-)-CNO(+): p = 0.0061 (1.43)
Figure S5e	ordinary one-way ANOVA			n.s.
	Tukey’s multiple comparisons			HFD(+)-hM4D(Gi)-mCherry(+)-mCherry(-)-CNO(+) vs. HFD(+)-hM4D(Gi)-mCherry(+)-mCherry(-)-CNO(-): n.s.; HFD(+)-hM4D(Gi)-mCherry(-)-mCherry(+)-CNO(+) v.s. HFD(+)-hM4D(Gi)-mCherry(+)-mCherry(-)-CNO(-): n.s.; HFD(+)-hM4D(Gi)-mCherry(-)-mCherry(+)-CNO(+) v.s. HFD(+)-hM4D(Gi)-mCherry(+)-mCherry(-)-CNO(+): n.s.
Figure S6a	unpaired two-tailed Student’s t test			n.s.
Figure S6b	unpaired two-tailed Student’s t test			n.s.
Figure S6c	unpaired two-tailed Student’s t test			n.s.
Figure S6d	unpaired two-tailed Student’s t test			n.s.
Figure S8a	Kruskal-Wallis test			p = 0.0110
	Dunn's multiple comparisons			0.5 nmol vs. 0 nmol: n.s.; 1 nmol vs. 0 nmol: p = 0.0277 (2.91); 2 nmol vs. 0 nmol: p = 0.0452 (2.94)
Figure S8b	Kruskal-Wallis test			p = 0.0131
	Dunn's multiple comparisons			0.5 nmol vs. 0 nmol: n.s.; 1 nmol vs. 0 nmol: p = 0.0452 (2.38); 2 nmol vs. 0 nmol: p = 0.0327 (3.10)
Figure S9a	repeated measures two-way ANOVA			HFD-Veh vs. CD-Veh			interaction: p < 0.0001
							age: p < 0.0001
							HFD-Veh vs. CD-Veh: p < 0.0001
				CD-RLZ vs. CD-Veh			interaction: p = 0.0099
							age: p < 0.0001
							CD-RLZ vs. CD-Veh: n.s.
				HFD-RLZ vs. HFD-Veh			interaction: n.s.
							age: p < 0.0001
							HFD-RLZ vs. HFD-Veh: n.s.
				HFD-RLZ vs. CD-RLZ			interaction: p < 0.0001
							age: p < 0.0001
							HFD-RLZ vs. CD-RLZ: p < 0.0001
	Sidak’s multiple comparisons			HFD-Veh vs. CD-Veh			8-wk-old: n.s.; 9-wk-old: n.s.; 10-wk-old: p = 0.0003 (2.37); 11-wk-old: p < 0.0001 (3.32); 12-wk-old: p < 0.0001 (3.43); 13-wk-old: p < 0.0001 (3.91); 14-wk-old: p < 0.0001 (3.88); 15-wk-old: p < 0.0001 (3.50); 16-wk-old: p < 0.0001 (3.57); 17-wk-old: p < 0.0001 (3.69); 18-wk-old: p < 0.0001 (3.87); 19-wk-old: p < 0.0001 (3.78); 20-wk-old: p < 0.0001 (3.61)
				CD-RLZ vs. CD-Veh			8~12-wk-old: n.s.
				HFD-RLZ vs. HFD-Veh			8~12-wk-old: n.s.
				HFD-RLZ vs. CD-RLZ			8-wk-old: n.s.; 9-wk-old: n.s.; 10-wk-old: p = 0.0001 (2.39); 11-wk-old: p < 0.0001 (2.67); 12-wk-old: p < 0.0001 (2.99); 13-wk-old: p < 0.0001 (3.74); 14-wk-old: p < 0.0001 (4.07); 15-wk-old: p < 0.0001 (3.88); 16-wk-old: p < 0.0001 (4.20); 17-wk-old: p < 0.0001 (4.47); 18-wk-old: p < 0.0001 (4.54); 19-wk-old: p < 0.0001 (5.03); 20-wk-old: p < 0.0001 (4.45)
Figure S9b	ordinary two-way ANOVA			interaction: n.s.
				HFD vs. CD: p < 0.0001
				RLZ vs. Veh: n.s.
	Tukey’s multiple comparisons			CD-RLZ vs. CD-Veh: n.s.; HFD-Veh vs. CD-Veh: p < 0.0001 (2.48); HFD-RLZ vs. HFD-Veh: n.s. ; HFD-RLZ vs. CD-RLZ: p < 0.0001 (2.26)
Figure S9c	ordinary two-way ANOVA			interaction: n.s.
				HFD vs. CD: p < 0.0001
				RLZ vs. Veh: n.s.
	Tukey’s multiple comparisons			CD-RLZ vs. CD-Veh: n.s.; HFD-Veh vs. CD-Veh: p = 0.0008 (4.00); HFD-RLZ vs. HFD-Veh: n.s. ; HFD-RLZ vs. CD-RLZ: p = 0.0017 (1.71)
Fiigure S9d	ordinary two-way ANOVA			interaction: n.s.
				HFD vs. CD: p < 0.0001
				RLZ vs. Veh: n.s.
	Tukey’s multiple comparisons			CD-RLZ vs. CD-Veh: n.s.; HFD-RLZ vs. CD-Veh: p < 0.0001 (2.16); HFD-RLZ vs. HFD-Veh: n.s. ; HFD-RLZ vs. CD-Veh: p < 0.0001 (2.27)
Figure S9f	ordinary two-way ANOVA			interaction: n.s.
				HFD vs. CD: p < 0.0001
				RLZ vs. Veh: n.s.
	Tukey’s multiple comparisons			CD-RLZ vs. CD-Veh: n.s.; HFD-Veh vs. CD-Veh: p < 0.0001 (2.25); HFD-RLZ vs. HFD-Veh: n.s. ; HFD-RLZ vs. CD-RLZ: p < 0.0001 (2.30)
Figure S9h	ordinary two-way ANOVA			interaction: n.s.
				HFD vs. CD: p < 0.0001
				RLZ vs. Veh: n.s.
	Tukey’s multiple comparisons			CD-RLZ vs. CD-Veh: n.s.; HFD-Veh vs. CD-Veh: p < 0.0001 (3.32); HFD-RLZ vs. HFD-Veh: n.s. ; HFD-RLZ vs. CD-RLZ: p < 0.0001 (2.83)
Figure S10a	repeated measures two-way ANOVA			HFD-Veh vs. CD-Veh			interaction: p < 0.0001
							age: p < 0.0001
							HFD-Veh vs. CD-Veh: p < 0.0001
				CD-RLZ vs. CD-Veh			interaction: n.s.
							age: p < 0.0001
							CD-RLZ vs. CD-Veh: n.s.
				HFD-RLZ vs. HFD-Veh			interaction: n.s.
							age: p < 0.0001
							HFD-RLZ vs. HFD-Veh: n.s.
				HFD-RLZ vs. CD-RLZ			interaction: p < 0.0001
							age: p < 0.0001
							HFD-RLZ vs. CD-RLZ: p < 0.0001
	Sidak’s multiple comparisons			HFD-Veh vs. CD-Veh			8-wk-old: n.s.; 9-wk-old: n.s.; 10-wk-old: p = 0.0116 (1.44); 11-wk-old: p < 0.0001 (1.93); 12-wk-old: p < 0.0001 (2.01); 13-wk-old: p < 0.0001 (2.34); 14-wk-old: p < 0.0001 (2.71); 15-wk-old: p < 0.0001 (3.05); 16-wk-old: p < 0.0001 (3.61); 17-wk-old: p < 0.0001 (3.94); 18-wk-old: p < 0.0001 (4.68); 19-wk-old: p < 0.0001 (5.33); 20-wk-old: p < 0.0001 (5.49)
				CD-RLZ vs. CD-Veh			8~12-wk-old: n.s.
				HFD-RLZ vs. HFD-Veh			8~12-wk-old: n.s.
				HFD-RLZ vs. CD-RLZ			8-wk-old: n.s.; 9-wk-old: p = 0.0114 (2.06); 10-wk-old: p = 0.0004 (1.97); 11-wk-old: p < 0.0001 (3.40); 12-wk-old: p < 0.0001 (3.52); 13-wk-old: p < 0.0001 (3.98); 14-wk-old: p < 0.0001 (4.29); 15-wk-old: p < 0.0001 (4.26); 16-wk-old: p < 0.0001 (4.90); 17-wk-old: p < 0.0001 (4.30); 18-wk-old: p < 0.0001 (6.21); 19-wk-old: p < 0.0001 (6.31); 20-wk-old: p < 0.0001 (6.36)
Figure S10b	ordinary two-way ANOVA			interaction: n.s.
				HFD vs. CD: p < 0.0001
				RLZ vs. Veh: n.s.
	Tukey’s multiple comparisons			CD-RLZ vs. CD-Veh: n.s.; HFD-Veh vs. CD-Veh: p = 0.0006 (1.65); HFD-RLZ vs. HFD-Veh: n.s. ; HFD-RLZ vs. CD-RLZ: p = 0.0439 (1.61)
Figure S10c	ordinary two-way ANOVA			interaction: n.s.
				HFD vs. CD: p < 0.0001
				RLZ vs. Veh: n.s.
	Tukey’s multiple comparisons			CD-RLZ vs. CD-Veh: n.s.; HFD-Veh vs. CD-Veh: p < 0.0001 (2.78); HFD-RLZ vs. HFD-Veh: n.s. ; HFD-RLZ vs. CD-RLZ: p = 0.0001 (2.24)
Fiigure S10d	ordinary two-way ANOVA			interaction: n.s.
				HFD vs. CD: p < 0.0001
				RLZ vs. Veh: n.s.
	Tukey’s multiple comparisons			CD-RLZ vs. CD-Veh: n.s.; HFD-RLZ vs. CD-Veh: p < 0.0001 (2.78); HFD-RLZ vs. HFD-Veh: n.s. ; HFD-RLZ vs. CD-Veh: p = 0.0002 (2.19)
Figure S10f	ordinary two-way ANOVA			interaction: n.s.
				HFD vs. CD: p < 0.0001
				RLZ vs. Veh: n.s.
	Tukey’s multiple comparisons			CD-RLZ vs. CD-Veh: n.s.; HFD-Veh vs. CD-Veh: p < 0.0001 (2.76); HFD-RLZ vs. HFD-Veh: n.s. ; HFD-RLZ vs. CD-RLZ: p < 0.0001 (3.24)
Figure S10h	ordinary two-way ANOVA			interaction: n.s.
				HFD vs. CD: p < 0.0001
				RLZ vs. Veh: n.s.
	Tukey’s multiple comparisons			CD-RLZ vs. CD-Veh: n.s.; HFD-Veh vs. CD-Veh: p < 0.0001 (4.01); HFD-RLZ vs. HFD-Veh: n.s. ; HFD-RLZ vs. CD-RLZ: p < 0.0001 (1.93)
